# Supplementary material for: Mass Spectrometry-Based Disulfide Mapping of Lysyl Oxidase-like 2
Source: Int J Mol Sci. 2022 May 24;23(11):5879. doi: 10.3390/ijms23115879 (PMC9180022; doi:10.3390/ijms23115879)
Supplement: Supplementary file 1 [file ijms-23-05879-s001.zip]

Archive with 1 entries (1 files):
- ijms-1717358-supplementary.pdf
